# Supplementary material for: Composition of Transcription Machinery and Its Crosstalk with Nucleoid-Associated Proteins and Global Transcription Factors
Source: Biomolecules. 2021 Jun 22;11(7):924. doi: 10.3390/biom11070924 (PMC8301835; doi:10.3390/biom11070924)
Supplement: Supplementary file 1 [file biomolecules-11-00924-s001.zip]

Archive with 1 entries (1 files):
- biomolecules-1254538-supplementary.pdf
